# Supplementary material for: RadWise: A Rank-Based Hybrid Feature Weighting and Selection Method for Proteomic Categorization of Chemoirradiation in Patients with Glioblastoma
Source: Cancers (Basel). 2023 May 9;15(10):2672. doi: 10.3390/cancers15102672 (PMC10216128; doi:10.3390/cancers15102672)
Supplement: Supplementary file 1 [file cancers-15-02672-s001.zip]

Archive with 3 entries (3 files):
- Figure S1.PNG
- Table S1 .xls
- Table S2.xls
