# Supplementary material for: RadWise: A Rank-Based Hybrid Feature Weighting and Selection Method for Proteomic Categorization of Chemoirradiation in Patients with Glioblastoma
Source: Cancers (Basel). 2023 May 9;15(10):2672. doi: 10.3390/cancers15102672 (PMC10216128; doi:10.3390/cancers15102672)
Supplement: Supplementary file 1 [file cancers-15-02672-s001.zip › Table S1 .xls]

## Sheet: Sheet0
© 2000-2023 QIAGEN. All rights reserved.
Categories	Diseases or Functions Annotation	p-value	Molecules	# Molecules
Cancer,Organismal Injury and Abnormalities	Neoplasia of cells	0.00231	CST6,GDF15,GFAP,KRT1,KRT5,NCAN,SFN	7
Cancer,Organismal Injury and Abnormalities,Reproductive System Disease	Genital carcinoma	0.00295	CST6,GDF15,GFAP,KRT1,KRT5,NCAN,SFN	7
Cancer,Organismal Injury and Abnormalities,Reproductive System Disease	Genital tract cancer	0.00492	CST6,GDF15,GFAP,KRT1,KRT5,NCAN,SFN	7
Cancer,Organismal Injury and Abnormalities	Pelvic carcinoma	0.00532	CST6,GDF15,GFAP,KRT1,KRT5,NCAN,SFN	7
Cancer,Organismal Injury and Abnormalities	Incidence of tumor	0.0301	CST6,GDF15,GFAP,KRT1,KRT5,NCAN,SFN	7
Cancer,Organismal Injury and Abnormalities	Head and neck cancer	0.0437	CST6,GDF15,GFAP,KRT1,KRT5,NCAN,SFN	7
Cancer,Organismal Injury and Abnormalities	Cancer of secretory structure	0.0466	CST6,GDF15,GFAP,KRT1,KRT5,NCAN,SFN	7
Cancer,Gastrointestinal Disease,Organismal Injury and Abnormalities	Pancreatobiliary tumor	0.000799	GDF15,GFAP,KRT1,KRT5,NCAN,SFN	6
Cancer,Gastrointestinal Disease,Organismal Injury and Abnormalities	Pancreaticobiliary neoplasm	0.000799	GDF15,GFAP,KRT1,KRT5,NCAN,SFN	6
Cancer,Organismal Injury and Abnormalities,Respiratory Disease	Malignant neoplasm of respiratory system	0.00589	GDF15,GFAP,KRT1,KRT5,NCAN,SFN	6
Cancer,Organismal Injury and Abnormalities,Reproductive System Disease	Development of genital tumor	0.0121	CST6,GDF15,GFAP,KRT1,KRT5,NCAN	6
Cancer,Organismal Injury and Abnormalities,Reproductive System Disease	Female genital tract cancer	0.0122	CST6,GDF15,GFAP,KRT1,KRT5,NCAN	6
Cancer,Organismal Injury and Abnormalities	Cancer of cells	0.0133	CST6,GDF15,GFAP,KRT1,KRT5,NCAN	6
Cancer,Organismal Injury and Abnormalities,Reproductive System Disease	Tumorigenesis of reproductive tract	0.0139	CST6,GDF15,GFAP,KRT1,KRT5,NCAN	6
Cancer,Gastrointestinal Disease,Organismal Injury and Abnormalities	Hepato-pancreato-biliary cancer	0.0213	CST6,GDF15,KRT1,KRT5,NCAN,SFN	6
Cancer,Organismal Injury and Abnormalities	Pelvic adenocarcinoma	0.0265	CST6,GFAP,KRT1,KRT5,NCAN,SFN	6
Cancer,Organismal Injury and Abnormalities	Genitourinary adenocarcinoma	0.0442	CST6,GFAP,KRT1,KRT5,NCAN,SFN	6
Cancer,Hematological Disease,Immunological Disease,Organismal Injury and Abnormalities	Mature B-cell neoplasm	0.000175	GDF15,GFAP,KRT1,KRT5,NCAN	5
Inflammatory Response,Organismal Injury and Abnormalities	Inflammation of organ	0.000263	CST6,GFAP,KRT1,KRT5,SFN	5
Cellular Movement	Migration of cells	0.0021	CST6,GDF15,GFAP,KRT5,SFN	5
Cancer,Neurological Disease,Organismal Injury and Abnormalities	Brain cancer	0.00228	GDF15,GFAP,KRT1,KRT5,NCAN	5
Cancer,Endocrine System Disorders,Gastrointestinal Disease,Organismal Injury and Abnormalities	Pancreatic tumor	0.00364	GDF15,GFAP,KRT1,NCAN,SFN	5
Cancer,Gastrointestinal Disease,Organismal Injury and Abnormalities	Pancreaticobiliary cancer	0.00539	GDF15,KRT1,KRT5,NCAN,SFN	5
Cancer,Hematological Disease,Immunological Disease,Organismal Injury and Abnormalities	Lymphocytic cancer	0.00644	GDF15,GFAP,KRT1,KRT5,NCAN	5
Cancer,Hematological Disease,Organismal Injury and Abnormalities	Malignant lymphocytic neoplasm	0.00644	GDF15,GFAP,KRT1,KRT5,NCAN	5
Organismal Injury and Abnormalities,Respiratory Disease	Lung lesion	0.0389	GDF15,GFAP,KRT5,NCAN,SFN	5
Cancer,Organismal Injury and Abnormalities,Reproductive System Disease	Female genital tract adenocarcinoma	0.0413	CST6,GFAP,KRT1,KRT5,NCAN	5
Cancer,Gastrointestinal Disease,Organismal Injury and Abnormalities	Hepatobiliary carcinoma	0.0422	CST6,KRT1,KRT5,NCAN,SFN	5
Cancer,Gastrointestinal Disease,Organismal Injury and Abnormalities	Colon tumor	0.0425	GDF15,GFAP,KRT1,KRT5,NCAN	5
Cancer,Gastrointestinal Disease,Hepatic System Disease,Organismal Injury and Abnormalities	Hepatobiliary system cancer	0.0486	CST6,KRT1,KRT5,NCAN,SFN	5
Dermatological Diseases and Conditions,Inflammatory Disease,Inflammatory Response,Organismal Injury and Abnormalities	Dermatitis	3.09e-05	CST6,KRT1,KRT5,SFN	4
Dermatological Diseases and Conditions,Organismal Injury and Abnormalities	Psoriasis	4.53e-05	CST6,KRT1,KRT5,SFN	4
Cancer,Hematological Disease,Immunological Disease,Organismal Injury and Abnormalities	Mature B cell malignant tumor	0.00108	GDF15,GFAP,KRT5,NCAN	4
Cellular Movement	Cell movement of tumor cell lines	0.0024	CST6,GDF15,GFAP,SFN	4
Immunological Disease,Inflammatory Disease,Organismal Injury and Abnormalities	Immune mediated inflammatory disease	0.00288	CST6,GFAP,KRT1,KRT5	4
Cellular Development,Cellular Growth and Proliferation	Cell proliferation of tumor cell lines	0.0137	CST6,GDF15,GFAP,SFN	4
Cancer,Neurological Disease,Organismal Injury and Abnormalities	Gliomatosis cerebri	0.0152	GDF15,KRT1,KRT5,NCAN	4
Cancer,Organismal Injury and Abnormalities	Malignant neoplasm of aerodigestive tract	0.0152	GDF15,KRT1,NCAN,SFN	4
Cancer,Endocrine System Disorders,Gastrointestinal Disease,Organismal Injury and Abnormalities	Pancreatic cancer	0.0167	GDF15,KRT1,NCAN,SFN	4
Cancer,Gastrointestinal Disease,Organismal Injury and Abnormalities	Pancreatobiliary adenocarcinoma	0.018	KRT1,KRT5,NCAN,SFN	4
Cancer,Organismal Injury and Abnormalities,Respiratory Disease	Non-small cell lung carcinoma	0.0222	GFAP,KRT5,NCAN,SFN	4
Cancer,Hematological Disease,Immunological Disease,Organismal Injury and Abnormalities	Leukemia	0.0261	GFAP,KRT1,KRT5,NCAN	4
Cancer,Hematological Disease,Organismal Injury and Abnormalities	Hematologic cancer of cells	0.0273	GFAP,KRT1,KRT5,NCAN	4
Organismal Injury and Abnormalities,Organismal Survival	Organismal death	0.028	GDF15,GFAP,KRT1,KRT5	4
Cancer,Organismal Injury and Abnormalities,Reproductive System Disease	Prostatic carcinoma	0.041	GDF15,KRT1,NCAN,SFN	4
Dermatological Diseases and Conditions,Organismal Injury and Abnormalities	Plaque psoriasis	1.19e-05	CST6,KRT1,SFN	3
Dermatological Diseases and Conditions,Immunological Disease,Inflammatory Disease,Inflammatory Response,Organismal Injury and Abnormalities	Atopic dermatitis	9.76e-05	CST6,KRT1,KRT5	3
Cell-To-Cell Signaling and Interaction	Adhesion of tumor cell lines	0.000291	CST6,GDF15,GFAP	3
Embryonic Development,Hair and Skin Development and Function,Organ Development,Organismal Development,Tissue Development	Formation of skin	0.000412	CST6,KRT5,SFN	3
Cellular Development,Cellular Growth and Proliferation	Cell proliferation of breast cancer cell lines	0.00188	CST6,GDF15,SFN	3
Nervous System Development and Function,Neurological Disease,Organismal Injury and Abnormalities	Abnormal morphology of nervous system	0.00529	GDF15,GFAP,KRT1	3
Cell-To-Cell Signaling and Interaction,Cellular Assembly and Organization	Cell-cell contact	0.00563	GDF15,GFAP,NCAN	3
Cancer,Hematological Disease,Immunological Disease,Organismal Injury and Abnormalities	B-cell non-Hodgkin lymphoma	0.00654	GFAP,KRT5,NCAN	3
Organismal Development,Organismal Injury and Abnormalities	Abnormal morphology of abdomen	0.00737	GDF15,KRT5,SFN	3
Cancer,Organismal Injury and Abnormalities,Respiratory Disease	Upper airway cancer	0.00932	GDF15,KRT1,SFN	3
Organismal Development	Morphology of head	0.0109	GFAP,KRT1,KRT5	3
Cellular Movement	Invasion of tumor cell lines	0.0143	CST6,GDF15,SFN	3
Cellular Movement	Migration of tumor cell lines	0.017	CST6,GDF15,SFN	3
Cancer,Hematological Disease,Immunological Disease,Organismal Injury and Abnormalities	Acute myeloid leukemia	0.0267	GFAP,KRT5,NCAN	3
Organismal Development	Abnormal morphology of body cavity	0.0284	GDF15,KRT5,SFN	3
Cancer,Endocrine System Disorders,Organismal Injury and Abnormalities,Reproductive System Disease	Ovarian cancer	0.0442	GDF15,KRT1,NCAN	3
Endocrine System Disorders,Gastrointestinal Disease,Metabolic Disease,Organismal Injury and Abnormalities	Streptozotocin-induced diabetes	0.000106	GDF15,GFAP	2
Cancer,Organismal Functions,Organismal Injury and Abnormalities,Tumor Morphology	Inhibition of tumor	0.000189	CST6,GDF15	2
Organismal Injury and Abnormalities	Scar tissue	0.000523	GFAP,KRT1	2
Nervous System Development and Function,Tissue Morphology	Quantity of sensory neurons	0.000805	GDF15,GFAP	2
Dermatological Diseases and Conditions,Organ Morphology,Organismal Injury and Abnormalities	Abnormal morphology of epidermis	0.000904	KRT1,KRT5	2
Cardiovascular System Development and Function,Cell-To-Cell Signaling and Interaction	Binding of vascular endothelial cells	0.00102	GDF15,KRT1	2
Cell Death and Survival,Organismal Injury and Abnormalities	Apoptosis of pancreatic cancer cell lines	0.00147	GDF15,SFN	2
Cancer,Cellular Movement,Organismal Injury and Abnormalities,Tumor Morphology	Invasion of tumor cells	0.0019	CST6,GDF15	2
Embryonic Development,Hair and Skin Development and Function,Organ Development,Organismal Development,Tissue Development	Formation of epidermis	0.00244	CST6,KRT5	2
Cellular Movement	Migration of colorectal cancer cell lines	0.00266	GDF15,SFN	2
Dermatological Diseases and Conditions,Developmental Disorder,Organismal Injury and Abnormalities	Congenital anomaly of skin	0.00426	CST6,KRT5	2
Cell Death and Survival	Cell viability of breast cancer cell lines	0.0047	GDF15,SFN	2
Cell-To-Cell Signaling and Interaction,Nervous System Development and Function	Long-term potentiation	0.0048	GFAP,NCAN	2
Cell Morphology	Morphology of tumor cell lines	0.00483	GDF15,KRT5	2
Nutritional Disease,Organismal Injury and Abnormalities	Weight loss	0.00509	GDF15,KRT1	2
Cell Death and Survival,Organismal Injury and Abnormalities	Apoptosis of colorectal cancer cell lines	0.0059	GDF15,SFN	2
Cell Morphology,Organismal Injury and Abnormalities	Hypertrophy of cells	0.00756	GDF15,GFAP	2
Cell Cycle	Arrest in G1 phase	0.00785	GDF15,SFN	2
Connective Tissue Disorders,Inflammatory Disease,Organismal Injury and Abnormalities,Respiratory Disease	Idiopathic pulmonary fibrosis	0.00883	GDF15,KRT5	2
Cell Cycle	Arrest in interphase of tumor cell lines	0.00973	GDF15,SFN	2
Organismal Injury and Abnormalities,Psychological Disorders	Major affective disorder	0.0103	GFAP,NCAN	2
Cancer,Cellular Development,Cellular Growth and Proliferation,Organismal Injury and Abnormalities,Tumor Morphology	Proliferation of cancer cells	0.0104	CST6,GDF15	2
Cellular Movement	Migration of breast cancer cell lines	0.0118	CST6,SFN	2
Organismal Development	Mass of organism	0.0118	GDF15,GFAP	2
Organismal Injury and Abnormalities,Organismal Survival	Neonatal death	0.0123	KRT1,KRT5	2
Cancer,Organismal Injury and Abnormalities	Primary tumor	0.0138	GDF15,GFAP	2
Cancer,Organismal Injury and Abnormalities	Primary solid tumor	0.0141	GDF15,GFAP	2
Cellular Assembly and Organization,Tissue Development	Formation of filaments	0.0151	GFAP,KRT5	2
Cellular Development,Cellular Growth and Proliferation,Nervous System Development and Function,Tissue Development	Growth of neurites	0.016	GFAP,NCAN	2
Nervous System Development and Function,Neurological Disease,Organismal Injury and Abnormalities	Abnormal morphology of central nervous system	0.0177	GFAP,KRT1	2
Cancer,Gastrointestinal Disease,Organismal Injury and Abnormalities,Respiratory Disease	Nasopharyngeal cancer	0.0204	KRT1,SFN	2
Dermatological Diseases and Conditions,Organismal Injury and Abnormalities	Abnormality of skin morphology	0.0215	KRT1,KRT5	2
Nervous System Development and Function,Organ Morphology,Organismal Development	Morphology of brain	0.0224	GFAP,KRT1	2
Cancer,Organismal Injury and Abnormalities	Growth of solid tumor	0.0225	CST6,GDF15	2
Cardiovascular Disease,Organismal Injury and Abnormalities,Reproductive System Disease	Preeclampsia	0.023	GDF15,SFN	2
Cellular Growth and Proliferation,Tissue Development	Proliferation of epithelial cells	0.0238	GDF15,SFN	2
Cell Morphology,Nervous System Development and Function,Neurological Disease,Organismal Injury and Abnormalities,Tissue Morphology	Abnormal morphology of neurons	0.0243	GDF15,GFAP	2
Digestive System Development and Function,Gastrointestinal Disease,Organismal Injury and Abnormalities	Abnormal morphology of digestive system	0.0249	GDF15,KRT5	2
Cancer,Hematological Disease,Immunological Disease,Organismal Injury and Abnormalities	Plasma cell dyscrasia	0.0249	GDF15,GFAP	2
Cancer,Hematological Disease,Immunological Disease,Organismal Injury and Abnormalities	Mature B-cell lymphoma	0.0251	GFAP,KRT5	2
Cell Morphology	Size of cells	0.0263	GDF15,KRT5	2
Organismal Injury and Abnormalities	Organ Degeneration	0.0276	GDF15,GFAP	2
Cancer,Hematological Disease,Immunological Disease,Organismal Injury and Abnormalities	Low-grade lymphoma	0.0307	GFAP,NCAN	2
Cancer,Organismal Injury and Abnormalities,Reproductive System Disease	Cervical cancer	0.034	CST6,KRT1	2
Cancer,Hematological Disease,Immunological Disease,Organismal Injury and Abnormalities	Diffuse B-cell lymphoma	0.0348	KRT5,NCAN	2
Cellular Development,Cellular Growth and Proliferation	Cell proliferation of carcinoma cell lines	0.0414	CST6,GDF15	2
Cell Death and Survival,Organismal Injury and Abnormalities	Neuronal cell death	0.0487	GDF15,GFAP	2
Cancer,Organismal Injury and Abnormalities,Reproductive System Disease	Primary prostate carcinoma	0.000295	GDF15	1
Dermatological Diseases and Conditions,Developmental Disorder,Hereditary Disorder,Organismal Injury and Abnormalities	Dowling-Degos disease type 1	0.000295	KRT5	1
Connective Tissue Disorders,Dermatological Diseases and Conditions,Developmental Disorder,Hereditary Disorder,Organismal Injury and Abnormalities	Epidermolysis bullosa simplex with mottled pigmentation	0.000295	KRT5	1
Cellular Movement,Nervous System Development and Function	Rotation of dopaminergic neurons	0.000295	GDF15	1
Connective Tissue Disorders,Dermatological Diseases and Conditions,Developmental Disorder,Hereditary Disorder,Organismal Injury and Abnormalities	Epidermolysis bullosa simplex with migratory circinate erythema	0.000295	KRT5	1
Developmental Disorder,Hereditary Disorder,Metabolic Disease,Neurological Disease,Organismal Injury and Abnormalities,Psychological Disorders	Autosomal dominant Alexander disease	0.000295	GFAP	1
Cell-To-Cell Signaling and Interaction	Adhesion of brain cancer cell lines	0.000295	GDF15	1
Dermatological Diseases and Conditions,Hereditary Disorder,Organ Morphology,Organismal Injury and Abnormalities	Palmoplantar keratoderma striata form III	0.000295	KRT1	1
Cell Morphology,Cellular Assembly and Organization,Cellular Compromise	Micronucleation of nucleus	0.000295	SFN	1
Cell Death and Survival	Cell death of enteric glial cell	0.000295	GFAP	1
Dermatological Diseases and Conditions,Organismal Injury and Abnormalities	Curth Macklin type ichthyosis hystrix	0.000295	KRT1	1
Dermatological Diseases and Conditions,Organismal Injury and Abnormalities	Late-onset epidermolytic hyperkeratosis	0.000295	KRT1	1
Cell-To-Cell Signaling and Interaction	Adhesion of endothelioma cell lines	0.000295	GDF15	1
Dermatological Diseases and Conditions,Developmental Disorder,Hereditary Disorder,Organismal Injury and Abnormalities	Hypohidrotic/hair type ectodermal dysplasia type 15	0.000295	CST6	1
Dermatological Diseases and Conditions,Hereditary Disorder,Organ Morphology,Organismal Injury and Abnormalities	Autosomal dominant epidermolytic palmoplantar keratoderma	0.00059	KRT1	1
Dermatological Diseases and Conditions,Organismal Injury and Abnormalities	Cyclic ichthyosis with epidermolytic hyperkeratosis	0.00059	KRT1	1
Connective Tissue Disorders,Dermatological Diseases and Conditions,Developmental Disorder,Hereditary Disorder,Organismal Injury and Abnormalities	Dowling-Meara type epidermolysis bullosa simplex	0.00059	KRT5	1
Developmental Disorder,Neurological Disease,Organismal Injury and Abnormalities	Developmental dyslexia	0.00059	NCAN	1
Cellular Assembly and Organization	Quantity of Rosenthal fiber	0.00059	GFAP	1
Dermatological Diseases and Conditions,Hereditary Disorder,Organ Morphology,Organismal Injury and Abnormalities	Nonepidermolytic palmoplantar keratoderma	0.00059	KRT1	1
Cell Death and Survival,Nervous System Development and Function,Organismal Injury and Abnormalities	Survival of facial motor neurons	0.00059	GDF15	1
Cellular Assembly and Organization,Cellular Function and Maintenance,Tissue Development	Polymerization of intermediate filaments	0.00059	KRT5	1
Cancer,Neurological Disease,Organismal Injury and Abnormalities	WHO grade I astrocytoma	0.00059	GFAP	1
Dermatological Diseases and Conditions,Organismal Injury and Abnormalities	Ichthyosis with confetti	0.00059	KRT1	1
Cell-To-Cell Signaling and Interaction,Nervous System Development and Function	Reactivation of astrocytes	0.000884	GFAP	1
Cellular Assembly and Organization	Association of nuclear matrix	0.000884	SFN	1
Cell Cycle	Cell division of epidermal cells	0.000884	SFN	1
Small Molecule Biochemistry,Vitamin and Mineral Metabolism	Binding of biotin	0.000884	KRT1	1
Connective Tissue Disorders,Dermatological Diseases and Conditions,Developmental Disorder,Hereditary Disorder,Organismal Injury and Abnormalities	Generalized epidermolysis bullosa simplex	0.000884	KRT5	1
Cardiovascular Disease,Organismal Injury and Abnormalities,Skeletal and Muscular Disorders	Rupture of myocardium	0.000884	GDF15	1
Cell Morphology	Polarity of breast cancer cell lines	0.000884	SFN	1
Cellular Movement,Hematological System Development and Function,Immune Cell Trafficking	Transendothelial migration of granulocytes	0.000884	GDF15	1
Infectious Diseases,Organismal Injury and Abnormalities	Advanced infection	0.000884	GFAP	1
Connective Tissue Disorders,Dermatological Diseases and Conditions,Developmental Disorder,Hereditary Disorder,Organismal Injury and Abnormalities	Weber-Cockayne type dominant epidermolysis bullosa simplex	0.000884	KRT5	1
Cancer,Organismal Functions,Organismal Injury and Abnormalities,Reproductive System Disease,Tumor Morphology	Inhibition of prostatic tumor	0.00118	GDF15	1
Connective Tissue Development and Function,Tissue Development	Metabolism by adipose tissue	0.00118	GDF15	1
Cell Morphology	Polarity of mammary epithelial cells	0.00118	SFN	1
Endocrine System Disorders,Gastrointestinal Disease,Metabolic Disease,Organismal Injury and Abnormalities	Delay in diabetes mellitus	0.00118	GDF15	1
Cell Death and Survival,Cell Morphology,Nervous System Development and Function,Neurological Disease,Organismal Injury and Abnormalities,Tissue Morphology	Loss of trigeminal motor neurons	0.00118	GDF15	1
Cell Death and Survival,Cellular Compromise,Organismal Injury and Abnormalities	Mitotic catastrophe of colorectal cancer cell lines	0.00118	SFN	1
Cell Death and Survival,Cell Morphology,Tissue Morphology	Loss of neural stem cells	0.00118	GFAP	1
Neurological Disease,Organismal Injury and Abnormalities	Communicating hydrocephalus	0.00147	GFAP	1
Cell Death and Survival,Organismal Injury and Abnormalities	Formation of necrotic foci	0.00147	GDF15	1
Cellular Assembly and Organization	Quantity of cytoplasmic inclusions	0.00147	GFAP	1
Cellular Assembly and Organization,DNA Replication, Recombination, and Repair	Quantity of abnormal chromosome	0.00147	SFN	1
Cancer,Neurological Disease,Organismal Injury and Abnormalities	WHO grade II diffuse astrocytoma	0.00147	GFAP	1
Neurological Disease,Organismal Injury and Abnormalities	Neurodegeneration of thalamus	0.00147	GFAP	1
Hematological System Development and Function,Immunological Disease,Lymphoid Tissue Structure and Development,Organ Morphology,Organismal Development,Organismal Injury and Abnormalities,Tissue Morphology	Lack of marginal zone of spleen	0.00177	SFN	1
Cell Death and Survival,Cell Morphology,Digestive System Development and Function,Endocrine System Disorders,Gastrointestinal Disease,Organ Morphology,Organismal Development,Organismal Injury and Abnormalities	Loss of beta islet cells	0.00177	GDF15	1
Cancer,Neurological Disease,Organismal Injury and Abnormalities	WHO grade III astrocytoma	0.00177	GFAP	1
Cell Cycle	Arrest in G2/M phase of pancreatic cancer cell lines	0.00177	SFN	1
Inflammatory Disease,Organismal Injury and Abnormalities,Skeletal and Muscular Disorders	Sporadic inclusion body myositis	0.00177	GDF15	1
Cancer,Dermatological Diseases and Conditions,Organismal Injury and Abnormalities	Clear cell acanthoma	0.00177	KRT1	1
Cell Death and Survival,Cell Morphology,Nervous System Development and Function,Neurological Disease,Organismal Injury and Abnormalities,Tissue Morphology	Loss of facial motor neurons	0.00206	GDF15	1
Cellular Assembly and Organization	Association of telomeres	0.00206	SFN	1
Cancer	Transformation of colorectal cancer cell lines	0.00206	SFN	1
Drug Metabolism,Endocrine System Development and Function,Lipid Metabolism,Small Molecule Biochemistry	Binding of beta-estradiol	0.00206	SFN	1
Cell Morphology,Organismal Injury and Abnormalities	Hypertrophy of astrocytes	0.00236	GFAP	1
Metabolic Disease,Neurological Disease,Organismal Injury and Abnormalities	Amyloid load of hippocampus	0.00236	GFAP	1
Cell Morphology,Cellular Assembly and Organization,Dermatological Diseases and Conditions,Hair and Skin Development and Function,Organ Morphology,Organismal Injury and Abnormalities	Abnormal morphology of cornified envelope	0.00236	KRT1	1
Cancer,Organismal Injury and Abnormalities	Regulation of tumor	0.00236	GDF15	1
Inflammatory Disease,Inflammatory Response,Neurological Disease,Organismal Injury and Abnormalities	Neuroinflammation of brain	0.00265	GFAP	1
Developmental Disorder,Neurological Disease,Organismal Injury and Abnormalities	Dystrophy of neurites	0.00265	GFAP	1
Dermatological Diseases and Conditions,Immunological Disease,Inflammatory Disease,Inflammatory Response,Organismal Injury and Abnormalities	Advanced stage atopic dermatitis	0.00265	KRT5	1
Cellular Function and Maintenance,Nervous System Development and Function,Tissue Development	Function of oligodendrocytes	0.00265	GFAP	1
Cell Morphology	Size of breast cancer cell lines	0.00294	KRT5	1
Cellular Development,Cellular Growth and Proliferation	Arrest in growth of prostate cancer cell lines	0.00294	GDF15	1
Cell-To-Cell Signaling and Interaction,Cellular Assembly and Organization	Stabilization of synapse	0.00294	NCAN	1
Digestive System Development and Function,Gastrointestinal Disease,Organ Morphology,Organismal Injury and Abnormalities	Abnormal morphology of oesophageal epithelium	0.00294	KRT5	1
Dermatological Diseases and Conditions,Organ Morphology,Organismal Injury and Abnormalities	Abnormal morphology of suprabasal layer of epidermis	0.00294	KRT1	1
Cellular Assembly and Organization	Quantity of intermediate filaments	0.00294	GFAP	1
Protein Synthesis	Quantity of IL-18 in blood	0.00324	KRT1	1
Cancer,Cellular Development,Organismal Injury and Abnormalities	Immortalization of keratinocytes	0.00324	SFN	1
Cell Morphology,Embryonic Development,Hair and Skin Development and Function,Organ Development,Organismal Development,Tissue Development	Keratinization of epidermis	0.00324	SFN	1
Cancer,Cellular Movement,Organismal Injury and Abnormalities,Tumor Morphology	Invasion of gastric cancer cells	0.00353	GDF15	1
Cancer,Cellular Development,Cellular Growth and Proliferation,Organismal Injury and Abnormalities,Tumor Morphology	Arrest in growth of cancer cells	0.00353	GDF15	1
Skeletal and Muscular System Development and Function	Metabolism by muscle	0.00353	GDF15	1
Cellular Development,Cellular Growth and Proliferation,Tissue Development	Arrest in growth of epithelial cells	0.00383	GDF15	1
Cardiovascular System Development and Function,Nervous System Development and Function,Organ Development	Function of blood-brain barrier	0.00412	GFAP	1
Ophthalmic Disease,Organismal Injury and Abnormalities	Proliferative vitreoretinopathy	0.00412	GFAP	1
Post-Translational Modification,Protein Synthesis,Protein Trafficking	Heterotetramerization of protein	0.00441	KRT1	1
Connective Tissue Development and Function,Tissue Morphology	Mass of mesenteric fat pad	0.00441	GDF15	1
Cancer,Organismal Injury and Abnormalities	Metastasis of breast cell lines	0.00441	CST6	1
Cellular Development,Cellular Growth and Proliferation,Embryonic Development,Hair and Skin Development and Function,Organ Development,Organismal Development,Tissue Development	Formation of keratinocytes	0.00471	SFN	1
Nervous System Development and Function,Organ Morphology,Organismal Development	Thickness of cerebral cortex	0.00471	GFAP	1
Cell Cycle,Gene Expression	Binding of Smad binding sequence	0.00471	GDF15	1
Cellular Function and Maintenance,Nervous System Development and Function,Tissue Development	Function of astrocytes	0.005	GFAP	1
Cell Cycle,Respiratory System Development and Function	Arrest in cell cycle progression of lung cell lines	0.005	SFN	1
Cancer,Organismal Injury and Abnormalities,Reproductive System Disease	Tumorigenesis of prostatic carcinoma	0.005	GDF15	1
Hereditary Disorder,Organismal Injury and Abnormalities	Hereditary angioedema type III	0.0053	KRT1	1
Cancer,Gastrointestinal Disease,Organismal Injury and Abnormalities	Gastric adenoma	0.00559	KRT1	1
Hair and Skin Development and Function,Organismal Injury and Abnormalities	Re-epithelialization of lesion	0.00647	GDF15	1
Cancer,Cellular Development,Cellular Growth and Proliferation,Endocrine System Disorders,Organismal Injury and Abnormalities,Reproductive System Disease,Tumor Morphology	Proliferation of ovarian cancer cells	0.00647	GDF15	1
Cell Death and Survival,Nervous System Development and Function,Organismal Injury and Abnormalities	Cell viability of sympathetic neuron	0.00647	GDF15	1
Organismal Injury and Abnormalities	Formation of scar tissue	0.00676	GFAP	1
Behavior	Taste aversion	0.00676	GDF15	1
Post-Translational Modification	Cross-linkage of peptide	0.00676	KRT1	1
Hair and Skin Development and Function	Tensile strength of skin	0.00676	KRT1	1
Nervous System Development and Function,Organ Morphology,Organismal Development	Size of corpus callosum	0.00706	GFAP	1
Cellular Movement,Nervous System Development and Function	Migration of astrocytes	0.00706	GFAP	1
Cell Morphology,Cell-To-Cell Signaling and Interaction,Cellular Assembly and Organization,Nervous System Development and Function,Neurological Disease,Organismal Injury and Abnormalities,Tissue Morphology	Loss of synapse	0.00735	GFAP	1
Nervous System Development and Function,Neurological Disease,Organ Morphology,Organismal Injury and Abnormalities,Tissue Morphology	Abnormal morphology of white matter	0.00764	GFAP	1
Digestive System Development and Function,Gastrointestinal Disease,Organismal Development,Organismal Injury and Abnormalities	Abnormal morphology of palate	0.00793	KRT5	1
Cell Cycle	Arrest in G2 phase of colorectal cancer cell lines	0.00793	SFN	1
Cell Cycle,Post-Translational Modification	Regulation of cyclin-dependent protein kinase	0.00881	SFN	1
Tissue Morphology	Quantity of colorectal cancer cell lines	0.0091	SFN	1
Cardiovascular System Development and Function,Cell Morphology,Embryonic Development,Organ Development,Organ Morphology,Organismal Development,Skeletal and Muscular System Development and Function,Tissue Development,Tissue Morphology	Surface area of cardiomyocytes	0.0091	GDF15	1
Cell Morphology,Nervous System Development and Function,Neurological Disease,Organismal Injury and Abnormalities,Tissue Morphology	Abnormal morphology of astrocytes	0.0094	GFAP	1
Cell Death and Survival,Nervous System Development and Function,Organismal Injury and Abnormalities	Survival of dopaminergic neurons	0.00998	GDF15	1
Visual System Development and Function	Homeostasis of retina	0.0106	KRT1	1
Post-Translational Modification	Aggregation of protein	0.0106	GFAP	1
Cellular Assembly and Organization,Cellular Function and Maintenance	Organization of intermediate filaments	0.0109	GFAP	1
Cell Morphology,Nervous System Development and Function,Neurological Disease,Organismal Injury and Abnormalities,Tissue Morphology	Abnormal morphology of oligodendrocytes	0.0112	GFAP	1
Connective Tissue Development and Function	Mass of retroperitoneal fat pad	0.0114	GDF15	1
Cell Morphology	Morphology of prostate cancer cell lines	0.0114	GDF15	1
Cell Death and Survival,Organismal Injury and Abnormalities	Cell death of astrocytes	0.0117	GFAP	1
Cellular Assembly and Organization	Formation of cytoplasmic aggregates	0.0117	GFAP	1
Connective Tissue Development and Function	Mass of inguinal fat pad	0.012	GDF15	1
Organismal Functions	Basal metabolic rate	0.0123	GDF15	1
Cellular Development,Cellular Growth and Proliferation,Nervous System Development and Function,Tissue Development	Development of astrocytes	0.0123	GFAP	1
Cellular Movement	Migration of mammary tumor cells	0.0123	CST6	1
Cell-To-Cell Signaling and Interaction	Adhesion of melanoma cell lines	0.0126	CST6	1
Cancer,Organismal Functions,Organismal Injury and Abnormalities,Tumor Morphology	Suppression of tumor	0.0129	CST6	1
Cellular Movement	Invasion of stomach cancer cell lines	0.0132	GDF15	1
Cellular Development,Cellular Growth and Proliferation,Nervous System Development and Function,Tissue Development	Proliferation of Schwann cells	0.0135	GFAP	1
Hair and Skin Development and Function	Barrier function of skin	0.0138	KRT1	1
Dermatological Diseases and Conditions,Infectious Diseases,Organismal Injury and Abnormalities	Lepromatous leprosy	0.0141	GDF15	1
Neurological Disease,Organismal Injury and Abnormalities	Neurodegeneration of hippocampus	0.0141	GFAP	1
Nervous System Development and Function,Neurological Disease,Organ Morphology,Organismal Development,Organismal Injury and Abnormalities	Abnormal morphology of granule cell layer	0.0141	KRT1	1
Carbohydrate Metabolism,Drug Metabolism,Small Molecule Biochemistry	Synthesis of hyaluronic acid	0.0141	SFN	1
Cancer,Cellular Development,Cellular Growth and Proliferation,Neurological Disease,Organismal Injury and Abnormalities,Tumor Morphology	Proliferation of glioma cells	0.0149	GDF15	1
Cellular Movement,Hematological System Development and Function,Immune Cell Trafficking,Inflammatory Response	Transendothelial migration of neutrophils	0.0152	GDF15	1
Cancer,Cellular Movement,Organismal Injury and Abnormalities,Reproductive System Disease,Tumor Morphology	Invasion of mammary tumor cells	0.0155	CST6	1
Cellular Development,Tissue Development	Differentiation of neuronal progenitor cells	0.0155	GFAP	1
Dermatological Diseases and Conditions,Inflammatory Disease,Inflammatory Response,Organismal Injury and Abnormalities	Eczema	0.0155	SFN	1
Cellular Development,Cellular Growth and Proliferation,Embryonic Development,Organ Development,Organismal Development,Reproductive System Development and Function,Tissue Development	Proliferation of mammary epithelial cells	0.0158	SFN	1
Inflammatory Disease,Inflammatory Response,Ophthalmic Disease,Organismal Injury and Abnormalities	Keratitis	0.0158	CST6	1
Cellular Movement	Invasion of pancreatic cancer cell lines	0.0161	SFN	1
Organismal Development	Fat body mass	0.0164	GDF15	1
Hematological System Development and Function,Immunological Disease,Lymphoid Tissue Structure and Development,Organismal Injury and Abnormalities,Tissue Morphology	Abnormal morphology of B-cell follicle	0.0164	SFN	1
Humoral Immune Response,Inflammatory Response	Complement activation	0.0173	KRT1	1
Cell Cycle	Arrest in G1 phase of breast cancer cell lines	0.0173	GDF15	1
Neurological Disease,Organismal Injury and Abnormalities	Neurodegeneration of cerebellum	0.0176	GFAP	1
Hematological System Development and Function,Humoral Immune Response,Lymphoid Tissue Structure and Development,Tissue Morphology	Quantity of B-1a lymphocytes	0.0176	SFN	1
Cell Death and Survival,Nervous System Development and Function,Organismal Injury and Abnormalities	Survival of sensory neurons	0.0178	GDF15	1
Cell Death and Survival,Nervous System Development and Function,Organismal Injury and Abnormalities	Survival of neurons in central nervous system	0.0178	GDF15	1
Organismal Injury and Abnormalities,Renal and Urological Disease	Polyuria	0.0199	GDF15	1
Cancer,Organismal Injury and Abnormalities,Reproductive System Disease	TNM stage III breast cancer	0.0202	KRT5	1
Organismal Development,Organismal Injury and Abnormalities,Skeletal and Muscular Disorders,Skeletal and Muscular System Development and Function	Abnormal morphology of autopod	0.0202	KRT5	1
Nervous System Development and Function,Tissue Morphology	Quantity of photoreceptors	0.0202	GFAP	1
Cancer,Organismal Injury and Abnormalities,Respiratory Disease	EGFR mutation positive adenocarcinoma of the lung	0.0207	SFN	1
Cell Death and Survival	Cell death of oligodendrocytes	0.0216	GFAP	1
Organismal Injury and Abnormalities,Reproductive System Disease	Lack of breast milk in stomach	0.0219	KRT5	1
Cell Cycle	Cell cycle progression of breast cancer cell lines	0.0225	SFN	1
Digestive System Development and Function,Gastrointestinal Disease,Organ Morphology,Organismal Development,Organismal Injury and Abnormalities	Abnormal morphology of stomach	0.0228	KRT5	1
Cell-To-Cell Signaling and Interaction,Nervous System Development and Function	Adhesion of neuronal cells	0.0228	NCAN	1
Cell-To-Cell Signaling and Interaction,Cellular Assembly and Organization,Embryonic Development,Organ Development,Organismal Development,Skeletal and Muscular System Development and Function,Tissue Development	Fusion of myoblasts	0.0234	GDF15	1
Cancer,Organismal Injury and Abnormalities	Mucoepidermoid carcinoma	0.0239	SFN	1
Hematological System Development and Function	Bleeding time	0.0242	GDF15	1
Embryonic Development,Organ Development,Organ Morphology,Organismal Development,Renal and Urological System Development and Function,Tissue Development	Mass of kidney	0.0245	GDF15	1
Cancer,Cellular Development,Cellular Growth and Proliferation,Organismal Injury and Abnormalities,Reproductive System Disease,Tumor Morphology	Proliferation of mammary tumor cells	0.0248	CST6	1
Dermatological Diseases and Conditions,Organismal Injury and Abnormalities	Hypertrophic scarring	0.0251	KRT1	1
Cell Death and Survival	Cell viability of prostate cancer cell lines	0.0271	GDF15	1
Cell-To-Cell Signaling and Interaction	Adhesion of breast cancer cell lines	0.0274	CST6	1
Lipid Metabolism,Small Molecule Biochemistry,Vitamin and Mineral Metabolism	Synthesis of steroid hormone	0.0291	GDF15	1
Nutritional Disease,Organismal Injury and Abnormalities,Psychological Disorders	Anorexia	0.0297	GDF15	1
Dermatological Diseases and Conditions,Immunological Disease,Inflammatory Disease,Organismal Injury and Abnormalities	Lichen planus	0.0306	KRT5	1
Cancer,Organismal Injury and Abnormalities	Hyperplasia of epithelial cells	0.0308	CST6	1
Cellular Movement	Invasion of melanoma cell lines	0.0311	CST6	1
Connective Tissue Development and Function,Tissue Morphology	Quantity of white adipose tissue	0.0323	GDF15	1
Cellular Movement	Invasion of colorectal cancer cell lines	0.0334	SFN	1
Cell-To-Cell Signaling and Interaction,Cellular Assembly and Organization	Quantity of intercellular junctions	0.0337	GDF15	1
Organismal Development	Abnormal morphology of tail	0.034	KRT5	1
Cell Death and Survival	Apoptosis of islets of Langerhans	0.0343	GDF15	1
Neurological Disease,Organismal Injury and Abnormalities,Psychological Disorders	Brain atrophy	0.0346	GFAP	1
Organismal Injury and Abnormalities	Injury of mice	0.0346	GFAP	1
Hematological System Development and Function,Humoral Immune Response,Lymphoid Tissue Structure and Development,Tissue Morphology	Quantity of marginal-zone B lymphocytes	0.0346	SFN	1
Cell-To-Cell Signaling and Interaction,Hematological System Development and Function,Immune Cell Trafficking,Inflammatory Response	Adhesion of neutrophils	0.0346	GDF15	1
Cell Death and Survival,Cellular Assembly and Organization,Cellular Development,Nervous System Development and Function,Tissue Development,Tissue Morphology	Regeneration of neurites	0.0354	GFAP	1
Cellular Movement	Migration of pancreatic cancer cell lines	0.0357	SFN	1
Organismal Development	Lean body mass	0.0363	GDF15	1
Cell-To-Cell Signaling and Interaction	Adhesion of leukemia cell lines	0.0366	GDF15	1
Cellular Development,Cellular Growth and Proliferation,Nervous System Development and Function,Tissue Development	Outgrowth of axons	0.0371	GFAP	1
Cardiovascular System Development and Function,Cell-To-Cell Signaling and Interaction	Adhesion of vascular endothelial cells	0.0377	GDF15	1
Cellular Movement	Cell movement of ovarian cancer cell lines	0.0388	GDF15	1
Drug Metabolism,Molecular Transport,Small Molecule Biochemistry	Concentration of glutathione	0.0388	GFAP	1
Cancer,Organismal Injury and Abnormalities,Reproductive System Disease	Prostatic intraepithelial tumor	0.0391	SFN	1
Cell-To-Cell Signaling and Interaction,Nervous System Development and Function	Activation of neurons	0.0391	GDF15	1
Endocrine System Development and Function,Lipid Metabolism,Molecular Transport,Small Molecule Biochemistry	Concentration of corticosterone	0.0394	GDF15	1
Cellular Development,Cellular Growth and Proliferation	Colony formation of breast cancer cell lines	0.0397	SFN	1
Cell Death and Survival,Organismal Injury and Abnormalities	Apoptosis of vascular endothelial cells	0.04	GDF15	1
Cardiovascular System Development and Function,Tissue Morphology	Permeability of blood vessel	0.0403	KRT1	1
Cancer,Organismal Injury and Abnormalities	Neoplasia of colorectal cancer cell lines	0.0411	SFN	1
Cancer,Hematological Disease,Immunological Disease,Neurological Disease,Organismal Injury and Abnormalities	Primary central nervous system lymphoma	0.0428	GFAP	1
Cell Morphology,Cellular Movement	Cell spreading of tumor cell lines	0.0431	GFAP	1
Lipid Metabolism,Molecular Transport,Small Molecule Biochemistry	Efflux of cholesterol	0.0437	GDF15	1
Dermatological Diseases and Conditions,Organismal Injury and Abnormalities	Chronic psoriasis	0.0448	CST6	1
Cellular Development,Cellular Growth and Proliferation	Proliferation of kidney cancer cell lines	0.0451	CST6	1
Humoral Immune Response,Protein Synthesis	Quantity of IgM	0.0454	SFN	1
Organismal Injury and Abnormalities	Ulcer	0.0474	GDF15	1
Cell Death and Survival,Organismal Injury and Abnormalities	Apoptosis of B lymphocytes	0.0491	SFN	1
Cellular Movement	Migration of melanoma cell lines	0.0496	CST6	1
