# Supplementary material for: RadWise: A Rank-Based Hybrid Feature Weighting and Selection Method for Proteomic Categorization of Chemoirradiation in Patients with Glioblastoma
Source: Cancers (Basel). 2023 May 9;15(10):2672. doi: 10.3390/cancers15102672 (PMC10216128; doi:10.3390/cancers15102672)
Supplement: Supplementary file 1 [file cancers-15-02672-s001.zip › Table S2.xls]

## Sheet: Sheet0
© 2000-2023 QIAGEN. All rights reserved.
Upstream Regulator	Molecule Type	p-value of overlap	Target Molecules in Dataset	Mechanistic Network
EGF	growth factor	2.53e-07	GDF15,GFAP,KRT1,KRT5,NCAN
CTNNB1	transcription regulator	2.41e-06	GDF15,GFAP,KRT1,KRT5,SFN
PRKCH	kinase	3.04e-06	KRT1,KRT5
BRCA1	transcription regulator	1.38e-05	GDF15,KRT5,SFN
dihydrotestosterone	chemical - endogenous mammalian	1.63e-05	CST6,GFAP,KRT1,KRT5
SH3PXD2A-AS1	other	1.86e-05	GDF15,SFN
NRXN1	transporter	3.56e-05	GFAP,NCAN
KRT14	other	4.74e-05	KRT1,KRT5
ibuprofen	chemical drug	5.8e-05	GDF15,GFAP
SGPL1	enzyme	0.000119	KRT1,SFN
oxaliplatin	chemical drug	0.000186	GDF15,GFAP
TCF	group	0.00028	KRT5,SFN
GAN	other	0.000281	GFAP
MDM2	transcription regulator	0.000331	GDF15,SFN
doxorubicin	chemical drug	0.000341	GDF15,KRT5,SFN
ESR1	ligand-dependent nuclear receptor	0.000342	GDF15,GFAP,KRT1,KRT5
LY294002	chemical drug	0.000364	GDF15,GFAP,SFN
TP63	transcription regulator	0.00048	KRT1,KRT5,SFN
15-keto-13,14-dihydroprostaglandin E2	chemical - endogenous mammalian	0.000562	GFAP
SEMA5A	transmembrane receptor	0.000562	GFAP
SCN1A	ion channel	0.000562	GFAP
CALU	other	0.000562	GDF15
ST8SIA2	enzyme	0.000562	GFAP
paraoxon	chemical toxicant	0.000562	GFAP
5-aminovaleric acid	chemical - endogenous mammalian	0.000562	GFAP
fluorocitric acid	chemical reagent	0.000562	GFAP
PRKCA	kinase	0.000566	GDF15,GFAP
SERPINB7	other	0.000575	CST6,KRT1
lithium chloride	chemical drug	0.000593	GDF15,GFAP
ciglitazone	chemical drug	0.000656	GFAP,KRT1
progesterone	chemical - endogenous mammalian	0.00069	GFAP,KRT5,SFN
tretinoin	chemical drug	0.000723	GDF15,GFAP,KRT1,KRT5
17-alpha-ethinylestradiol	chemical drug	0.000812	GDF15,SFN
methamphetamine	chemical drug	0.000812	GFAP,SFN
[(R)-6-(4-(4-benzyl-7-chloronaphthalen-1-yl)-2-methylpiperazin-1-yl)] nicotine nitrile	chemical reagent	0.000843	KRT1
propentofylline	chemical drug	0.000843	GFAP
MFSD8	other	0.000843	GFAP
PIK3C2B	kinase	0.000843	KRT1
COPS6	other	0.000843	SFN
serpin peptide 16	biologic drug	0.000843	GFAP
2R,4R-4-aminopyrrolidine-2,4-dicarboxylic acid	chemical reagent	0.000843	GFAP
FOXC1	transcription regulator	0.000907	KRT1,SFN
SNAI1	transcription regulator	0.000907	GDF15,GFAP
TSC2	other	0.000951	CST6,GFAP
NU-7026	chemical drug	0.00112	GDF15
ALX3	transcription regulator	0.00112	GFAP
GALNS	enzyme	0.00112	GFAP
LIFR	transmembrane receptor	0.00112	GFAP
Mt3	other	0.00112	GFAP
cyclooxygenase inhibitor	chemical drug	0.00112	GDF15
CDP-choline	chemical - endogenous mammalian	0.00112	GFAP
PRKCD	kinase	0.00121	GDF15,GFAP
TGFB1	growth factor	0.00134	GDF15,GFAP,KRT5,NCAN
anthralin	chemical drug	0.0014	KRT1
DCX	other	0.0014	GFAP
AQP3	transporter	0.0014	KRT1
CSTB	peptidase	0.0014	GFAP
gabapentin	chemical drug	0.0014	GFAP
cimetidine	chemical drug	0.0014	GDF15
ceftriaxone	chemical drug	0.0014	GFAP
TNF	cytokine	0.00147	GDF15,GFAP,KRT5,NCAN
CDC14B	phosphatase	0.00169	GFAP
etretinate	chemical drug	0.00169	KRT1
CDHR1	other	0.00169	GFAP
evodenoson	chemical drug	0.00169	GFAP
SPRR5	other	0.00169	KRT1
Z-Leu-Leu-Leu-B(OH)2	chemical reagent	0.00169	GFAP
thapsigargin	chemical toxicant	0.00185	GDF15,SFN
15-deoxy-delta-12,14 -PGJ 2	chemical - endogenous mammalian	0.00191	GDF15,GFAP
phlorizin	chemical - endogenous non-mammalian	0.00197	GFAP
ST8SIA4	enzyme	0.00197	GFAP
CDC14A	phosphatase	0.00197	GFAP
selegiline	chemical drug	0.00197	GFAP
pralsetinib	chemical drug	0.00197	KRT1
AR-A014418	chemical reagent	0.00197	GDF15
trimethyltin	chemical reagent	0.00197	GFAP
muscarine	chemical toxicant	0.00197	KRT5
Growth hormone	group	0.00197	GDF15,GFAP
ERK	group	0.00204	GDF15,SFN
etoposide	chemical drug	0.00212	GDF15,SFN
ARID1A	transcription regulator	0.00214	KRT1,KRT5
PPT1	enzyme	0.00225	GFAP
GLO1	enzyme	0.00225	GFAP
SMARCA1	transcription regulator	0.00225	SFN
ANK3	other	0.00225	GDF15
domoic acid	chemical toxicant	0.00225	GFAP
nicotiflorin	chemical reagent	0.00253	GFAP
FGF3	growth factor	0.00253	KRT5
KRT16	other	0.00253	SFN
HTRA1	peptidase	0.00253	NCAN
brimonidine	chemical drug	0.00253	GFAP
1,1-bis(3'-indolyl)-1-(4-trifluoromethyl-phenyl)methane	chemical reagent	0.00253	GDF15
RNA polymerase II	complex	0.00267	GDF15,SFN
B4GALT6	enzyme	0.00281	GFAP
TERF2	transcription regulator	0.00281	GDF15
TFR2	transporter	0.00281	GDF15
BW 245C	chemical reagent	0.00281	GFAP
piroxicam	chemical drug	0.00281	GDF15
sodium dodecyl sulfate	chemical drug	0.00281	KRT1
AR7	chemical reagent	0.00309	GFAP
TRIM25	transcription regulator	0.00309	SFN
PRPF19	enzyme	0.00309	GFAP
astragalin	chemical - endogenous non-mammalian	0.00309	GFAP
LB-205	chemical reagent	0.00309	GFAP
pargyline	chemical drug	0.00309	GFAP
Ki16425	chemical reagent	0.00309	GFAP
terbutaline	chemical drug	0.00309	GFAP
CA074-methyl ester	chemical reagent	0.00309	GFAP
theophylline	chemical drug	0.00309	GFAP
scopolamine	chemical drug	0.00309	GFAP
diethylstilbestrol	chemical drug	0.00313	KRT5,SFN
(-)-epicatechin gallate	chemical - endogenous non-mammalian	0.00337	GDF15
(R)-2-(4-chlorophenyl)-2-oxo-1-phenylethyl quinoline-2-carboxylate	chemical reagent	0.00337	GFAP
OLIG2	transcription regulator	0.00337	GFAP
SC-58125	chemical drug	0.00337	GDF15
riluzole	chemical drug	0.00337	GFAP
Mt	group	0.00337	GFAP
paclitaxel	chemical drug	0.00347	GDF15,GFAP
1L-6-hydroxymethyl-chiro-inositol 2-(R)-2-O-methyl-3-O-octadecylcarbonate	chemical drug	0.00365	GDF15
EHD1	other	0.00365	GDF15
PA2G4	transcription regulator	0.00365	GDF15
CAPN2	peptidase	0.00365	GFAP
RV 538	chemical reagent	0.00365	GFAP
CDKN1A	kinase	0.00366	GDF15,KRT5
dazucorilant	chemical drug	0.00393	GFAP
MEG3	other	0.00393	GDF15
GALNT3	enzyme	0.00393	KRT1
PLCE1	enzyme	0.00393	GFAP
metoprolol	chemical drug	0.00393	GFAP
IL1	group	0.00403	GDF15,GFAP
GALNT2	enzyme	0.00421	KRT1
NAE1	enzyme	0.00421	SFN
miR-196a-5p (and other miRNAs w/seed AGGUAGU)	mature microRNA	0.00421	KRT5
RARA	ligand-dependent nuclear receptor	0.00438	GDF15,KRT5
bucladesine	chemical toxicant	0.00442	GDF15,GFAP
5-fluorouracil	chemical drug	0.00444	GDF15,SFN
epothilone B	chemical drug	0.00449	SFN
PURA	transcription regulator	0.00449	GFAP
PNN	other	0.00449	GDF15
mir-196	microRNA	0.00449	KRT5
necrostatin-1	chemical reagent	0.00477	GFAP
7-nitroindazole	chemical reagent	0.00477	GFAP
alpha-amanitin	chemical toxicant	0.00505	GFAP
c-Src	group	0.00505	GFAP
Pdgf Ab	complex	0.00505	NCAN
SLC6A3	transporter	0.00505	GFAP
beta-estradiol	chemical - endogenous mammalian	0.00509	GDF15,GFAP,KRT5,SFN
S100B	other	0.00533	GFAP
triflusal	chemical drug	0.00533	GFAP
hydroquinone	chemical - endogenous mammalian	0.00533	SFN
STAU1	transporter	0.00561	KRT1
prazosin	chemical drug	0.00561	GFAP
NCD-38	chemical reagent	0.00561	GFAP
(1S,2R)-NCL-1	chemical reagent	0.00561	GFAP
SNCA	enzyme	0.00563	GFAP,SFN
Collagen type IV	complex	0.00589	GFAP
PARG	enzyme	0.00589	GDF15
lactosylceramide	chemical - endogenous mammalian	0.00617	GFAP
wogonin	chemical - endogenous non-mammalian	0.00617	GFAP
betamethasone	chemical drug	0.00645	GFAP
Fibrin	complex	0.00645	GFAP
CCK	other	0.00645	GFAP
MED12	transcription regulator	0.00645	GDF15
TWNK	enzyme	0.00645	GDF15
PDGFC	growth factor	0.00645	GFAP
epicatechin gallate	chemical drug	0.00645	GDF15
SETX	enzyme	0.00673	KRT1
TINCR	other	0.00673	KRT1
TRPV1	ion channel	0.00673	GFAP
EZH2	transcription regulator	0.00678	GDF15,SFN
CHCHD10	other	0.00701	GDF15
PDGF-AA	complex	0.00728	GFAP
PHF1	transcription regulator	0.00728	SFN
IGFBP5	other	0.00728	SFN
FSTL1	other	0.00728	GDF15
ketamine	chemical drug	0.00728	GFAP
ERF	transcription regulator	0.00756	KRT5
WR 1065	chemical drug	0.00756	GDF15
cyanocobalamin	chemical - endogenous mammalian	0.00756	GFAP
IFNG	cytokine	0.00765	GDF15,GFAP,NCAN
ZNF503	other	0.00784	GFAP
SLC39A8	transporter	0.00784	KRT1
NFIX	transcription regulator	0.00784	GFAP
PG3-Oc	chemical reagent	0.00812	GDF15
CBX7	other	0.00812	GDF15
ACTL6A	other	0.00812	SFN
entolimod	biologic drug	0.00812	GDF15
ACLY	enzyme	0.00812	GDF15
methylnitronitrosoguanidine	chemical toxicant	0.00812	GDF15
FGF2	growth factor	0.0083	GFAP,KRT1
ferulic acid	chemical - endogenous non-mammalian	0.0084	GFAP
L-carnitine	chemical - endogenous mammalian	0.0084	GFAP
tetrachlorodibenzodioxin	chemical toxicant	0.00852	GDF15,SFN
Nuclear factor 1	group	0.00868	GFAP
NR2E1	ligand-dependent nuclear receptor	0.00868	GFAP
MDM4	transcription regulator	0.00868	KRT5
CXCR3	G-protein coupled receptor	0.00868	GFAP
VTN	other	0.00868	SFN
suramin	chemical drug	0.00868	KRT5
arsenic	chemical toxicant	0.00868	KRT1
grape seed extract	chemical drug	0.00896	GFAP
SFMBT1	transcription regulator	0.00896	GFAP
SMAD5	transcription regulator	0.00896	GFAP
YAP1	transcription regulator	0.00923	GDF15,SFN
prostaglandin J2	chemical - endogenous mammalian	0.00924	GDF15
HLX	transcription regulator	0.00924	GDF15
ARHGAP31	other	0.00924	GDF15
NFIC	transcription regulator	0.00924	GFAP
sodium tungstate	chemical drug	0.00924	GFAP
diallyl disulfide	chemical - endogenous non-mammalian	0.00924	GDF15
pemetrexed	chemical drug	0.00924	GDF15
ethanol	chemical - endogenous mammalian	0.00926	GFAP,NCAN
ADIPOR1	transmembrane receptor	0.00952	GFAP
miR-221-3p (and other miRNAs w/seed GCUACAU)	mature microRNA	0.0098	GFAP
abemaciclib	chemical drug	0.0098	GDF15
indole-3-carbinol	chemical drug	0.0098	GDF15
asoprisnil	chemical drug	0.0101	SFN
TRIB3	kinase	0.0101	GDF15
ACVRL1	kinase	0.0101	GDF15
PLAT	peptidase	0.0101	GFAP
ADGRE2	other	0.0104	SFN
ETV4	transcription regulator	0.0106	KRT5
U0126	chemical drug	0.0107	GDF15,GFAP
LINC00941	other	0.0109	KRT1
NGFR	transmembrane receptor	0.0109	GFAP
thalidomide	chemical drug	0.0109	GDF15
taurine	chemical - endogenous mammalian	0.0109	GFAP
TET1	enzyme	0.0112	SFN
OMA1	peptidase	0.0112	GDF15
tempol	chemical drug	0.0112	GDF15
CEACAM1	transporter	0.0115	GFAP
LG100268	chemical reagent	0.0115	GDF15
SN-38	biologic drug	0.0115	GDF15
IGF1	growth factor	0.0117	GFAP,SFN
KDM3A	transcription regulator	0.0117	GDF15
mir-221	microRNA	0.0117	GFAP
TERC	other	0.0117	GFAP
EFNA4	kinase	0.0117	KRT1
S-nitrosoglutathione	chemical toxicant	0.0117	GFAP
CEBPB	transcription regulator	0.012	GDF15,GFAP
EED	transcription regulator	0.012	GFAP
FGFR3	kinase	0.012	GFAP
EFNA3	kinase	0.012	KRT1
formaldehyde	chemical - endogenous mammalian	0.012	GFAP
pilocarpine	chemical drug	0.012	GFAP
TRIM37	enzyme	0.0123	SFN
fasudil	chemical drug	0.0123	GFAP
conjugated linoleic acid	chemical drug	0.0126	GDF15
CARM1	transcription regulator	0.0126	KRT1
cilostazol	chemical drug	0.0126	GFAP
VitaminD3-VDR-RXR	complex	0.0129	CST6
PPRC1	transcription regulator	0.0129	GDF15
sildenafil	chemical drug	0.0129	GFAP
SMAD1	transcription regulator	0.0131	GFAP
NFkB (complex)	complex	0.0132	GDF15,GFAP
quinolinic acid	chemical - endogenous mammalian	0.0134	GFAP
TFAP4	transcription regulator	0.0137	GDF15
LATS1	kinase	0.014	GFAP
D-galactosamine	chemical - endogenous mammalian	0.014	GDF15
EFNA5	kinase	0.0142	KRT1
inosine	chemical - endogenous mammalian	0.0145	GFAP
NCOA5	other	0.0145	GDF15
PF543	chemical drug	0.0145	GDF15
carrageenan	chemical drug	0.0145	GFAP
PLK1	kinase	0.0151	SFN
carbamazepine	chemical drug	0.0151	GDF15
methylphenidate	chemical drug	0.0151	GFAP
HOTAIR	other	0.0154	GDF15
HDL	complex	0.0154	GFAP
NOG	growth factor	0.0154	GFAP
NR2F1	ligand-dependent nuclear receptor	0.0154	GDF15
salicylic acid	chemical drug	0.0154	GDF15
SMPD1	enzyme	0.0156	GFAP
HTT	transcription regulator	0.0158	GFAP,KRT1
IGFBP2	other	0.0159	GDF15
EFNA2	kinase	0.0159	KRT1
CAT	enzyme	0.0162	GFAP
CCL11	cytokine	0.0162	GFAP
ROCK2	kinase	0.0167	KRT1
IL1R1	transmembrane receptor	0.0167	GFAP
APLN	other	0.017	GFAP
LATS2	kinase	0.017	GFAP
APOA1	transporter	0.017	GFAP
RNF2	transcription regulator	0.017	GDF15
FUS	transcription regulator	0.017	GFAP
carbonyl cyanide m-chlorophenyl hydrazone	chemical toxicant	0.017	GDF15
valsartan	chemical drug	0.017	GFAP
3-methyladenine	chemical toxicant	0.0173	GFAP
N-methyl-D-aspartate	chemical drug	0.0178	GFAP
AR	ligand-dependent nuclear receptor	0.018	GDF15,GFAP
BCL2L1	other	0.0181	GFAP
D-glucose	chemical - endogenous mammalian	0.0182	GDF15,GFAP
RTN4	other	0.0184	GFAP
capsaicin	chemical drug	0.0184	GDF15
IL2	cytokine	0.0185	GDF15,GFAP
TSH	complex	0.0187	KRT5
BMI1	transcription regulator	0.0187	SFN
3,3'-diindolylmethane	chemical drug	0.019	GDF15
Raf	group	0.0192	GDF15
MYRF	transcription regulator	0.0192	GDF15
EFNA1	other	0.0192	KRT1
TSLP	cytokine	0.0195	KRT5
Fus	transcription regulator	0.0195	GFAP
rotenone	chemical toxicant	0.0195	GFAP
CDK4/6	group	0.0201	KRT1
PLAU	peptidase	0.0201	GDF15
FANCC	other	0.0201	GDF15
GDNF	growth factor	0.0201	GFAP
hydroxypropyl-beta-cyclodextrin	chemical drug	0.0201	GFAP
miR-21-5p (and other miRNAs w/seed AGCUUAU)	mature microRNA	0.0203	GFAP
JAG1	growth factor	0.0206	GDF15
sulindac sulfide	chemical drug	0.0206	GDF15
FGFR4	kinase	0.0209	KRT5
ADAM12	peptidase	0.0209	GDF15
CRH	cytokine	0.0209	KRT1
prexasertib	chemical drug	0.0209	GDF15
KCNIP3	transcription regulator	0.0212	GFAP
levothyroxine	chemical - endogenous mammalian	0.0212	GDF15
IL6ST	transmembrane receptor	0.0214	GFAP
diphenyleneiodonium	chemical reagent	0.0217	GDF15
ursolic acid	chemical drug	0.0217	GDF15
CCL5	cytokine	0.022	GFAP
minocycline	chemical drug	0.022	GFAP
Gsk3	group	0.0228	GDF15
decitabine	chemical drug	0.023	GDF15,SFN
fluoride	chemical - endogenous mammalian	0.0231	SFN
TGFA	growth factor	0.0231	GFAP
dehydroisoandrosterone	chemical - endogenous mammalian	0.0234	GFAP
Cdc42	enzyme	0.0239	GFAP
histamine	chemical - endogenous mammalian	0.0242	GDF15
SMO	G-protein coupled receptor	0.0245	KRT5
COL18A1	other	0.0247	GFAP
TAC1	other	0.0247	GFAP
TCL1A	transcription regulator	0.0247	GDF15
QKI	other	0.0247	GFAP
NEDD9	other	0.0247	GDF15
haloperidol	chemical drug	0.0247	GFAP
diclofenac	chemical drug	0.025	GDF15
LCN2	transporter	0.0256	GFAP
PPP3CA	phosphatase	0.0258	GFAP
RASSF1	other	0.0261	GDF15
RARG	ligand-dependent nuclear receptor	0.0261	KRT5
HMGB1	transcription regulator	0.0261	GFAP
HBB	transporter	0.0269	GDF15
ROR2	kinase	0.0272	SFN
6-hydroxydopamine	chemical toxicant	0.0272	GFAP
olanzapine	chemical drug	0.0275	NCAN
ASPSCR1-TFE3	fusion gene/product	0.0275	GDF15
daidzein	chemical drug	0.0275	GFAP
hemin	chemical - endogenous mammalian	0.0283	GFAP
N-nitro-L-arginine methyl ester	chemical drug	0.0283	GFAP
PSEN2	peptidase	0.0286	GFAP
tyrphostin AG490	chemical drug	0.0289	GFAP
NAMPT	cytokine	0.0291	GDF15
GW9662	chemical reagent	0.0291	GDF15
1-methyl-4-phenyl-1,2,3,6-tetrahydropyridine	chemical toxicant	0.0297	GFAP
APP	other	0.0298	GDF15,GFAP
CXCL8	cytokine	0.03	KRT5
CD24	other	0.03	GDF15
CYP19A1	enzyme	0.03	GFAP
KLF5	transcription regulator	0.03	KRT5
RHOA	enzyme	0.0302	GDF15
CEBPD	transcription regulator	0.0305	GFAP
TNFRSF1B	transmembrane receptor	0.0308	GFAP
hydroxyurea	chemical drug	0.0308	KRT1
CCL2	cytokine	0.0311	KRT5
mir-146	microRNA	0.0313	GDF15
N-[N-(3,5-difluorophenacetyl-L-Ala)]-S-phenylglycine t-butyl ester	chemical - protease inhibitor	0.0319	KRT1
bisindolylmaleimide I	chemical drug	0.0319	GDF15
OGT	enzyme	0.0321	GFAP
memantine	chemical drug	0.0321	GFAP
GLI2	transcription regulator	0.0332	KRT1
salmonella minnesota R595 lipopolysaccharides	chemical - endogenous non-mammalian	0.0335	GDF15
CDK19	kinase	0.0338	SFN
PSMB11	peptidase	0.0343	GFAP
interferon beta-1a	biologic drug	0.0343	KRT1
FGFR1	kinase	0.0349	SFN
celecoxib	chemical drug	0.0349	GDF15
THZ1	chemical drug	0.0357	CST6
TMPRSS2-ERG	fusion gene/product	0.0357	GDF15
C5	cytokine	0.036	GDF15
FGFR2	kinase	0.0373	KRT1
WNT1	cytokine	0.0381	KRT5
ADAM17	peptidase	0.0381	KRT1
semaxinib	chemical drug	0.0384	GDF15
PARP1	enzyme	0.0387	GDF15
GDF2	growth factor	0.0392	NCAN
ADRB	group	0.0395	GDF15
TFAP2A	transcription regulator	0.0395	KRT5
WWTR1	transcription regulator	0.0398	KRT5
TICAM1	other	0.0403	GDF15
IL1B	cytokine	0.0404	GDF15,KRT5
HNRNPA2B1	other	0.0409	GDF15
cuprizone	chemical toxicant	0.0411	GFAP
IL22	cytokine	0.0414	KRT1
morphine	chemical drug	0.0417	GFAP
26s Proteasome	complex	0.0419	GFAP
CX3CL1	cytokine	0.0419	GFAP
DUSP1	phosphatase	0.0419	GDF15
lovastatin	chemical drug	0.0419	GFAP
oleic acid	chemical - endogenous mammalian	0.0422	GDF15
cytokine	group	0.0428	GFAP
JAK2	kinase	0.0433	GFAP
RET	kinase	0.0433	KRT1
SB-431542	chemical reagent	0.0444	GFAP
nitric oxide	chemical - endogenous mammalian	0.0449	SFN
ITGB1	transmembrane receptor	0.0452	GFAP
UCP1	transporter	0.0452	GDF15
10E,12Z-octadecadienoic acid	chemical - endogenous mammalian	0.0452	GDF15
corticosterone	chemical - endogenous mammalian	0.046	GFAP
ARNT	transcription regulator	0.046	GDF15
SATB1	transcription regulator	0.0465	GDF15
MEF2C	transcription regulator	0.0468	GFAP
TNFRSF1A	transmembrane receptor	0.0471	GFAP
IL4	cytokine	0.0478	KRT1,KRT5
SALL4	transcription regulator	0.0479	KRT1
melatonin	chemical - endogenous mammalian	0.0479	GFAP
RARB	ligand-dependent nuclear receptor	0.0487	KRT1
norepinephrine	chemical - endogenous mammalian	0.049	GDF15
CALCA	other	0.0492	GFAP
aspirin	chemical drug	0.0498	GDF15
